# Supplementary material for: Association between Endometriosis and the Risk of Ovarian, Endometrial, Cervical, and Breast Cancer: A Population-Based Study from the U.S. National Inpatient Sample 2016–2019
Source: Curr Oncol. 2024 Jan 13;31(1):472–81. doi: 10.3390/curroncol31010032 (PMC10814716; doi:10.3390/curroncol31010032)
Supplement: Supplementary file 1 [file curroncol-31-00032-s001.zip]

Archive with 1 entries (1 files):
- curroncol-2778536-supplementary.pdf
